# Supplementary material for: Comprehensive analysis of blood cells and plasma identifies tissue-specific miRNAs as potential novel circulating biomarkers in cattle
Source: BMC Genomics. 2018 Apr 10;19:243. doi: 10.1186/s12864-018-4646-5 (PMC5894187; doi:10.1186/s12864-018-4646-5)
Supplement: Supplementary file 1 — Sequencing miRNA analysis. Normalised miRNA expression levels in bovine blood plasma and cell samples, and the results of differential expression analysis between the two sample types. (XLSX 47 kb) [file 12864_2018_4646_MOESM1_ESM.xlsx]

## Sheet: Sequencing results
Normalised sequencing counts (RPMM) for blood cell and plasma samples (n=4 cows)
miRNA	Sample ID								Fold change (Plasma/Cells)	P-value	FDR
	Blood Cells_44	Blood Cells_45	Blood Cells_46	Blood Cells_47	Plasma_44	Plasma_45	Plasma_46	Plasma_47
FDR<0.05
bta-miR-429	0	0	0	0	403.368	197.311	352.315	120.01	INF	1.35e-90	2.87e-88
bta-miR-200a	0.268358	0.138089	0.0832982	0.172274	1408.35	941.31	911.843	517.411	6503.71	1.04e-82	7.35e-81
bta-miR-205	0	0.276179	0.249895	0.0861372	812.931	873.759	1253.72	644.384	5220.54	2.27e-76	1.2e-74
bta-miR-215	41.0587	11.8066	5.16449	9.64736	53338.9	31786.2	16727.6	13933.4	2168.64	1.97e-59	3.79e-58
bta-miR-455-5p	0.805073	0.483313	0.499789	0	969.184	1087.41	833.795	831.479	1707.35	6.72e-62	1.58e-60
bta-miR-100	0.447263	0.207134	0.499789	0.258412	309.754	320.473	361.659	783.196	1498.54	1.56e-53	1.95e-52
bta-miR-199a-5p	0.805073	0.138089	0.333193	0.258412	452.24	404.675	327.032	248.84	1359.19	5.1e-65	1.55e-63
bta-miR-10b	71.0253	12.7042	14.9937	21.6204	22420	22372.4	33105	23212	1339.56	1.71e-38	1.17e-37
hsa-miR-802	0.0894526	0	0	0	97.7444	51.2128	79.1473	269.267	1092.7	1.04e-88	1.1e-86
bta-miR-199c	2.50467	3.31415	3.58182	1.98116	4187.87	3384.44	2.74817	2916.44	1041.52	3.85e-06	6.05e-06
bta-miR-214	0.0894526	0	0	0	83.2893	58.7533	93.9874	68.0132	931.1	2.17e-69	7.66e-68
bta-miR-141	6.61949	5.17835	5.66428	5.08209	6053.96	4656.59	3378.6	1976.1	699.78	1.97e-41	1.55e-40
bta-miR-455-3p	0.178905	0.0690447	0.0832982	0.172274	79.1592	76.0337	59.9101	47.8181	635.121	2.15e-59	3.79e-58
bta-miR-122	0.178905	0	0.0832982	0	75.0292	36.7601	47.2685	814.069	493.421	9.01e-46	1.01e-44
bta-miR-126-5p	22.0053	12.7042	13.7442	17.1413	6480.73	4740.17	8818.88	5871.19	412.946	4.58e-44	4.22e-43
bta-miR-30a-5p	38.1068	34.6604	20.3248	32.7321	6804.94	5039.9	5103.35	29729.9	370.838	8.42e-27	3.43e-26
bta-miR-145	1.52069	0.276179	0.583087	0.430686	192.736	160.551	181.379	165.042	350.586	6.3e-61	1.33e-59
bta-miR-133a	3.22029	0.483313	0.249895	0.430686	59.8857	59.0675	265.473	79.3874	346.87	2.16e-14	4.77e-14
bta-miR-126-3p	4.74099	3.03797	1.74926	2.67025	839.088	388.652	943.172	422.935	250.622	1.75e-40	1.28e-39
bta-miR-369-3p	0.715621	0.966626	0.333193	0.430686	139.045	86.4019	113.225	74.0485	198.858	4.75e-59	7.75e-58
bta-miR-1246	11.7183	10.0115	5.66428	7.75235	324.209	801.496	823.902	4141.14	196.84	9.07e-13	1.89e-12
bta-miR-152	6.70894	3.93555	5.49768	2.84253	1275.5	1403.8	945.371	0	179.693	0.000848174	0.0012068
bta-miR-143	387.24	54.062	71.9696	49.5289	13371.7	12383.4	13441.9	12007.2	173.198	5.55e-20	1.73e-19
hsa-miR-4532	8.14018	1.65707	6.24736	6.0296	792.281	600.101	887.11	438.72	168.558	1.5e-41	1.22e-40
bta-miR-494	0.983978	1.2428	0.333193	0.172274	68.8341	68.8074	63.2079	52.2286	154.549	1.31e-35	7.33e-35
bta-miR-665	1.07343	1.31185	0.499789	0.344549	121.836	110.28	94.5371	72.1915	149.061	1.63e-56	2.3e-55
bta-miR-497	2.86248	2.27848	1.74926	1.72274	479.774	330.841	307.795	174.327	147.49	7.41e-54	9.81e-53
bta-miR-410	1.25234	1.17376	1.24947	1.03365	188.605	165.578	123.118	187.094	142.802	1.36e-69	5.77e-68
bta-miR-99b	6.70894	4.83313	5.91417	5.59892	565.128	827.888	748.052	672.472	125.53	1.07e-40	8.1e-40
bta-miR-136	0.626168	0.483313	0.583087	0.258412	75.0292	69.1215	37.3751	36.6761	117.217	3.92e-42	3.32e-41
bta-miR-149-5p	0.805073	1.10472	1.41607	0.344549	81.2243	71.6351	101.133	60.8173	103.417	4.71e-45	4.99e-44
bta-miR-450a	0.715621	0.621402	0.499789	0.258412	66.7691	39.5878	43.9707	32.4978	92.687	6.32e-38	4.19e-37
bta-miR-375	38.1962	61.726	44.148	54.4387	4969.82	2906.56	5152.27	1777.86	81.6409	3.86e-17	9.86e-17
bta-miR-130a	9.12416	9.25199	8.82961	10.078	792.969	706.925	755.747	639.742	78.0969	1.54e-38	1.09e-37
bta-miR-432	0.536715	1.03567	0.249895	0.60296	38.5471	26.3919	37.3751	37.1403	77.1159	9.5e-26	3.66e-25
bta-miR-154c	1.25234	1.58803	0.666385	0.861372	85.3543	70.3783	73.1013	71.7272	76.3608	2.06e-42	1.82e-41
bta-miR-450b	2.77303	2.20943	1.74926	2.41184	228.529	113.422	205.014	123.956	75.5854	1.6e-56	2.3e-55
hsa-miR-210-3p	8.94526	10.0115	8.32982	8.78599	806.736	713.837	565.574	624.421	75.1138	1.68e-36	9.9e-36
bta-miR-34a	1.34179	0.414268	0.416491	0.60296	40.6121	56.8682	24.1839	34.3548	70.6459	2.07e-26	8.27e-26
bta-miR-381	2.95193	4.69504	2.33235	1.89502	212.697	174.689	151.149	172.006	66.2085	1.16e-44	1.17e-43
bta-miR-22-5p	9.21361	7.04256	9.1628	5.25437	527.958	461.229	371.553	490.716	64.184	2.33e-27	9.67e-27
bta-miR-182	1.61015	1.44994	1.66596	3.18708	120.46	101.797	124.767	75.4413	60.8959	2.22e-37	1.42e-36
bta-miR-339b	24.4206	16.7088	14.0774	19.2086	1347.08	3.14189	1628.57	1321.5	59.9585	0.00317849	0.00437558
bta-miR-193a-3p	1.61015	0.897581	1.66596	1.55047	109.446	53.7263	81.8955	84.0299	57.796	6.09e-47	7.17e-46
bta-miR-192	1920.46	1758.5	1938.27	2013.2	108988	94614.8	74140.7	129668	53.3038	1.26e-21	4.23e-21
bta-miR-30f	0.983978	1.51898	0.666385	0.861372	33.7287	20.4223	33.5277	81.2444	48.0888	1.29e-15	3e-15
bta-miR-127	29.7877	44.4648	29.9873	32.9044	1306.47	1369.55	1075.63	1506.97	39.082	4.57e-16	1.11e-15
bta-miR-23a	189.282	113.371	152.019	83.8976	6474.54	4847.62	6082.25	3037.15	38.2938	1.54e-18	4.31e-18
bta-miR-380-3p	2.59412	4.34982	1.91586	1.29206	95.6794	70.6925	74.2006	70.1023	36.5303	6.74e-23	2.38e-22
bta-miR-452	0.805073	0.690447	1.49937	1.46433	42.6772	28.277	29.6802	21.5878	32.1256	1.56e-17	4.02e-17
bta-miR-760-3p	2.41522	2.27848	2.83214	2.58412	77.7826	72.2634	116.522	47.586	30.8697	1.21e-31	6.09e-31
bta-miR-423-5p	1056.35	1655.35	1024.07	1080.94	35643	35219.9	38667.3	32104.8	30.6194	3.77e-18	1.04e-17
bta-miR-1388-3p	13.5968	14.4994	15.2436	12.4899	541.036	505.53	372.652	248.144	29.7428	1.41e-22	4.89e-22
bta-miR-125a	19.5007	16.5707	17.5759	18.9502	471.514	329.584	897.553	300.14	27.7436	7.04e-16	1.68e-15
bta-miR-27a-3p	483.044	252.911	328.944	180.888	10356.1	8407.38	9325.64	4891.84	27.5188	8.63e-16	2.03e-15
bta-miR-365-3p	3.30974	3.03797	4.83129	2.23957	66.0808	38.0169	85.7429	126.741	26.7047	2.06e-13	4.41e-13
bta-miR-877	8.6769	22.0253	20.9078	11.8008	333.157	564.283	543.588	177.809	26.2706	1.22e-19	3.7e-19
bta-miR-296-3p	51.7036	51.9216	56.976	59.8653	1636.19	1553.98	1363.64	1122.1	26.0631	3.07e-12	6.26e-12
bta-miR-195	3.3992	1.93325	1.49937	1.80888	75.7175	40.5304	57.162	39.6937	25.827	9.09e-25	3.44e-24
bta-miR-335	2.41522	4.28077	2.41565	2.06729	77.7826	55.9256	50.5663	55.9426	23.3158	5.77e-19	1.65e-18
bta-miR-10a	366.577	169.367	276.3	270.815	5677.44	5957.96	6119.08	4037.85	21.9305	1.54e-10	2.89e-10
bta-miR-22-3p	7890.16	6841.71	8022.28	6431.26	120280	106749	128109	149530	17.5166	1.21e-09	2.21e-09
bta-miR-6529a	152.964	182.347	193.002	162.799	3036.96	3157.28	3821.06	1930.14	17.2057	2.16e-08	3.7e-08
bta-miR-139	3.66756	4.55695	4.4981	3.35935	88.1077	62.5236	81.8955	42.9435	17.1835	1.35e-19	4.03e-19
bta-miR-29a	385.988	474.268	310.369	260.048	7362.5	6559.32	4982.43	5077.78	17.1211	1.83e-09	3.31e-09
bta-miR-1388-5p	24.51	20.9205	21.241	23.3432	400.615	488.564	337.475	272.981	16.8201	3.08e-14	6.67e-14
bta-miR-193b	10.9132	9.66626	14.6605	9.21668	113.576	76.0337	113.774	358.404	16.23	6.41e-06	1e-05
bta-miR-330	7.87183	7.24969	9.82918	5.94347	102.563	111.851	146.752	57.1032	13.2489	8.82e-20	2.71e-19
bta-miR-224	6.61949	6.55925	9.66259	11.1978	92.2377	87.9729	114.874	102.136	12.089	9.54e-18	2.56e-17
bta-miR-92b	91.1522	85.4773	63.4732	66.584	993.965	904.236	1087.73	579.157	11.8295	1.7e-07	2.76e-07
bta-miR-138	37.6595	37.2151	52.5611	40.4845	632.586	501.76	369.904	279.481	11.0553	1.74e-06	2.75e-06
bta-miR-140	2049.54	2024.53	2011.32	1724.98	23743.6	21849.6	16036.1	16373.8	9.9606	2.06e-05	3.12e-05
bta-miR-2376	2.86248	4.48791	4.24821	3.87617	37.1704	35.8175	48.9174	24.1412	9.67731	4.61e-08	7.82e-08
bta-miR-411a	7.87183	16.3636	5.74757	10.5087	81.2243	80.7465	67.0554	88.6725	8.83939	1.05e-07	1.74e-07
bta-miR-744	41.0587	39.7697	42.732	38.7617	437.785	388.023	394.088	209.843	8.76378	1.56e-05	2.39e-05
bta-miR-147	24.3311	12.5661	20.0749	7.83848	153.5	127.875	161.043	69.8702	8.3552	1.39e-08	2.42e-08
bta-miR-324	7.51402	3.52128	5.66428	3.27321	57.1323	38.0169	43.4211	19.7308	8.02337	1.36e-06	2.17e-06
bta-miR-99a-3p	5.18825	5.79975	3.74842	3.27321	39.9238	27.3344	34.0773	32.2656	7.83917	3.72e-05	5.56e-05
bta-miR-194	147.328	126.283	122.782	101.9	1289.95	864.962	785.977	918.062	7.75397	0.00149835	0.00210364
bta-miR-660	495.567	453.555	449.06	407.946	3875.36	4045.18	3276.37	2677.82	7.64977	0.0020381	0.00282404
bta-let-7a-3p	46.1575	25.8918	18.4089	20.3284	184.475	177.203	175.333	193.826	7.47494	0.000172918	0.000249378
bta-miR-21-3p	121.477	94.0389	130.528	126.622	916.87	1207.11	656.813	563.836	7.46723	0.00957305	0.0124508
bta-miR-320a	486.622	462.807	440.314	459.542	3594.52	3027.21	3215.91	3015.33	6.94823	0.00536251	0.00715001
bta-miR-30d	3281.39	2731.55	2206.4	2819.61	18130.2	17973.8	22473.4	12751.2	6.70328	0.00863634	0.0113019
bta-miR-33a	14.5808	8.90677	12.578	13.4374	119.771	95.1992	55.5131	42.015	6.61074	0.0033632	0.00459999
bta-miR-27b	9937.29	7903.82	6655.86	4064.21	46323.3	46847.8	42944.6	37366.9	6.55877	0.00790135	0.0104043
bta-miR-874	48.5727	32.0367	33.0694	31.2678	243.673	231.243	259.427	158.311	6.28568	0.000881651	0.00124607
bta-miR-301b	44.9946	46.8123	60.8077	32.2153	296.675	275.544	321.536	112.582	5.31553	0.0131267	0.0167642
bta-miR-2285t	19.769	22.9228	18.5755	13.7819	132.85	76.9763	102.232	73.8164	5.23444	0.0049752	0.00667559
bta-miR-3431	7.33511	11.5305	12.9112	17.3997	55.0673	53.7263	58.2612	63.8349	5.08701	0.0116953	0.0151184
hsa-miR-4792	26.9252	28.0321	27.5717	43.7577	109.446	81.6891	99.4838	116.063	3.30989	1.9e-31	9.35e-31
bta-miR-2284w	46.6048	36.3866	42.1489	46.8586	96.3678	82.9459	114.324	80.0838	2.19219	0.0211123	0.0268012
bta-miR-142-5p	24202.6	21170.8	18893.8	19432.6	49183.4	46475.1	37512	25737.8	1.88432	0.0277247	0.0347789
bta-miR-151-3p	3384.08	3100.66	3693.44	3633.96	6153.08	7494.03	5488.1	5615.85	1.81661	0.0257389	0.03248
bta-miR-1343-3p	36.9439	34.3843	38.9835	35.5747	61.2624	48.6993	114.874	31.8014	1.72881	0.000115345	0.000167487
bta-miR-191	16333.4	17848.4	21175.3	23265.8	28641.2	35660.4	38216.1	27272.4	1.68211	0.00749487	0.00993071
bta-miR-2285q	16.1015	19.7468	27.3218	22.6541	33.7287	37.3885	35.1766	30.4086	1.65449	4.64e-05	6.84e-05
bta-miR-30e-5p	13508.3	12735.8	9777.29	11799.3	19897.2	20942.3	20042.4	15349.4	1.61702	0.00390919	0.00527865
bta-miR-29c	511.758	561.057	547.602	371.596	1082.07	903.293	822.802	417.596	1.58769	0.0122931	0.0157947
bta-miR-125b	171.391	163.636	142.69	95.1816	187.229	165.263	279.214	217.503	1.58607	0.00190424	0.00265591
bta-miR-204	40.7009	29.6892	53.9772	23.9461	46.8072	46.1858	137.409	20.8914	1.53094	8.97e-06	1.39e-05
bta-miR-769	411.482	230.885	215.076	212.07	403.368	393.05	411.126	285.516	1.48513	0.00378451	0.00514305
bta-miR-296-5p	32.2924	25.9608	27.4884	19.3809	36.4821	36.4459	45.6196	28.0874	1.41061	1.42e-07	2.34e-07
bta-miR-425-5p	1653.89	1757.67	1685.71	1428.84	2123.53	1905.87	2462.36	1567.09	1.23144	0.000265542	0.00038037
bta-miR-186	13529.4	13593.5	16602.6	12824.4	16748.7	17179.8	17226.1	14326.2	1.16411	4.02e-05	5.97e-05
bta-let-7b	1223.08	1294.86	925.526	1004.53	947.157	1010.12	1284.5	1113.28	1.01265	6.55e-05	9.58e-05
bta-miR-2419-5p	331.601	274.936	262.722	261.685	305.623	295.338	270.42	235.145	0.980936	9.44e-06	1.45e-05
bta-miR-33b	153.68	108.745	150.603	114.218	163.137	138.557	91.2393	112.117	0.98078	3.02e-07	4.89e-07
bta-miR-374b	89.9893	65.6615	63.973	62.191	83.9776	61.581	81.8955	47.1218	0.977226	1.99e-09	3.58e-09
bta-miR-301a	1304.93	1057.14	1506.36	1095.92	1282.38	1237.59	1436.19	827.532	0.965482	2.48e-05	3.72e-05
bta-miR-6119-3p	61.6328	47.1575	40.3163	35.9192	41.3005	37.0743	55.5131	27.391	0.898949	1.13e-11	2.23e-11
bta-miR-15a	4934.74	5978.51	5013.13	3716.73	4536.17	4638.68	3535.25	3356.56	0.825854	4.38e-07	7.04e-07
bta-let-7g	4292.47	4579.53	3931.09	3802.18	3793.45	3810.17	3522.61	2300.84	0.804243	9.71e-08	1.62e-07
bta-miR-146b	81.044	82.0251	51.3117	93.0282	35.1054	60.0101	58.2612	64.067	0.747223	2.82e-11	5.43e-11
bta-let-7c	328.47	416.685	418.24	327.752	247.114	223.388	330.88	235.841	0.699781	8.59e-08	1.44e-07
bta-miR-6524	136.952	128.699	145.272	146.003	77.0942	120.334	100.033	83.1014	0.688926	6.17e-12	1.23e-11
bta-miR-331-5p	77.0187	104.465	125.864	79.8492	55.7556	67.2364	81.8955	58.496	0.687701	2.9e-14	6.34e-14
bta-miR-142-3p	2618.9	2147.84	2386.66	2596.69	2203.38	2433.39	949.218	668.758	0.657386	1.85e-08	3.19e-08
bta-miR-181a	13408	16206.9	12733.9	20665.1	10113.1	11497.4	8078.52	9220.31	0.636067	9.92e-11	1.88e-10
bta-miR-505	97.3244	83.6131	114.285	87.257	70.8991	48.3851	65.4065	55.2462	0.628154	2.32e-15	5.28e-15
bta-miR-26b	4510.47	4168.23	3548.09	3421.02	2716.19	2714.59	2562.94	1637.89	0.613643	2.51e-10	4.66e-10
bta-miR-19a	765.535	818.525	688.876	573.76	517.633	525.01	417.722	262.071	0.595181	1.18e-08	2.07e-08
bta-miR-2478	44.8157	29.8273	31.9865	36.6944	38.5471	5.6554	33.5277	6.26743	0.567178	3.01e-12	6.19e-12
bta-miR-2336	25.3151	28.4464	30.9036	22.3957	15.1435	20.1081	15.3898	9.98146	0.562189	3.07e-23	1.12e-22
bta-miR-148b	792.639	539.93	734.69	568.505	417.135	432.324	354.514	248.84	0.561802	8.91e-09	1.57e-08
bta-miR-19b	2796.38	2734.17	2369.42	2111.05	1585.25	1618.07	1312.53	1005.81	0.547271	5.21e-12	1.05e-11
bta-miR-92a	47765.3	49445.3	39883.9	41795	24535.9	19656.6	31637.5	18601.3	0.53738	5.15e-11	9.84e-11
bta-miR-374a	88.3791	82.2322	74.1354	73.5611	48.8722	51.8412	35.7262	34.819	0.534662	1.38e-17	3.6e-17
bta-miR-25	28397.3	31868.1	30712.9	29948.9	13215.5	15781.7	15782.7	17166.5	0.511918	7.79e-12	1.54e-11
bta-miR-484	1739.23	1295.07	1543.18	1215.05	890.713	564.597	1091.02	441.273	0.504565	2.95e-10	5.44e-10
bta-miR-1271	27.0147	24.5109	32.4863	29.2005	15.8318	18.223	13.1912	7.66019	0.499474	4.24e-21	1.38e-20
bta-miR-2457	16.1909	30.2416	33.9857	35.9192	10.3251	11.9392	17.0387	14.1597	0.482016	1.32e-28	5.85e-28
bta-miR-199a-3p	2424.52	2610.23	2637.05	1792.17	0.688341	0.628378	4280	1.16063	0.406049	2.15e-09	3.83e-09
bta-miR-6123	139.635	92.658	174.343	86.8263	53.6906	49.3277	60.4598	26.4625	0.392107	8.84e-22	3.02e-21
bta-miR-486	312125	300968	276066	409838	75232.2	126420	138894	162555	0.390207	5.35e-13	1.12e-12
bta-miR-151-5p	3649.4	3729.66	4085.36	2851.74	1614.16	1381.8	1339.46	1160.17	0.386874	5.21e-15	1.17e-14
bta-miR-106b	2894.15	2770.07	2635.3	1741.52	1124.75	1053.79	961.86	633.01	0.37438	2.76e-16	6.88e-16
bta-miR-17-3p	208.693	209.067	235.734	200.183	93.6144	100.54	63.7576	49.2109	0.361442	3.19e-19	9.27e-19
bta-miR-2285aa	40.1642	43.291	50.9785	44.1022	17.2085	17.2804	15.3898	12.3027	0.352117	2.65e-37	1.65e-36
bta-miR-2285b	24.7784	35.4199	28.488	27.1332	14.4552	9.42567	10.443	5.10679	0.35107	2.87e-29	1.29e-28
bta-miR-93	9683.51	10509.8	10634.5	8213.87	3499.53	3658.42	3695.19	2790.4	0.349169	9.11e-19	2.58e-18
bta-let-7d	1201.62	1341.06	1264.22	1013.58	477.02	413.473	429.814	351.208	0.347947	4.53e-13	9.59e-13
bta-miR-16b	29383	41321	36004.6	29213.1	9906.61	12642.3	11195.5	11179.7	0.334187	4.52e-16	1.11e-15
bta-let-7i	6888.65	8203.06	8004.29	7705.66	2540.67	3028.15	2437.08	2022.06	0.326213	4.76e-16	1.15e-15
bta-miR-199b	786.825	713.025	790.75	547.402	222.334	199.196	237.442	145.544	0.282023	5.3e-15	1.18e-14
bta-miR-18a	371.407	256.984	383.588	182.008	97.0561	96.1418	98.9341	41.5507	0.280411	2.74e-24	1.02e-23
bta-miR-17-5p	1467.11	1278.22	1414.32	889.194	450.175	368.544	453.998	169.685	0.27675	2.09e-15	4.82e-15
bta-miR-16a	7231.52	8840.21	9092.41	6754.19	1959.02	2359.56	1892.94	1939.42	0.258286	8.06e-18	2.19e-17
bta-miR-20a	1082.38	964.693	959.845	640.258	288.415	263.604	231.946	116.992	0.241023	1.8e-16	4.55e-16
bta-miR-6120-3p	132.121	164.395	144.023	169.001	32.352	45.2432	34.0773	30.8729	0.234841	7.86e-28	3.4e-27
bta-miR-2285g	73.2617	58.1356	71.1366	68.9959	16.5202	19.4797	16.489	9.98146	0.234258	8.95e-35	4.75e-34
bta-miR-1306	153.501	92.7961	142.273	94.0618	37.8588	19.4797	46.1693	13.9276	0.232284	7.58e-31	3.57e-30
bta-miR-30c	2029.86	1582.23	1305.2	1425.48	456.37	325.5	388.042	259.75	0.227519	1.12e-20	3.54e-20
bta-miR-15b	1608.8	1149.73	1116.95	867.488	313.195	274.287	236.892	171.31	0.210702	9.66e-18	2.56e-17
bta-miR-197	288.753	209.344	291.877	228.35	52.3139	39.2736	73.651	28.5516	0.186537	6.42e-31	3.09e-30
bta-miR-101	84509.5	101487	102758	73135.7	13424	21122.9	15288.1	16602.4	0.185691	4.91e-21	1.58e-20
bta-let-7a-5p	7011.74	6725.78	5022.38	6028.31	1188.77	1065.73	1217.44	864.905	0.178468	4.07e-23	1.46e-22
bta-miR-98	1236.77	959.721	1095.62	959.31	201.684	213.334	181.929	141.83	0.174814	2.58e-19	7.6e-19
bta-miR-26a	34249.7	33354.5	33830.6	29961.4	6342.38	5940.05	5598.02	3854.24	0.164345	4.23e-26	1.66e-25
bta-miR-23b-3p	650.231	413.785	415.408	218.013	75.7175	47.7567	77.4984	42.2471	0.153051	2.27e-21	7.52e-21
bta-let-7f	12152.8	16160.7	8513.57	14491.5	2061.58	1680.28	1629.67	1360.03	0.13972	4.72e-30	2.18e-29
bta-miR-339a	2982.35	2234.22	2173.17	1784.5	1.37668	1167.53	3.84744	1.85702	0.13146	1.31e-11	2.55e-11
bta-miR-454	117.272	91.9675	113.869	72.6998	10.3251	16.652	19.2372	4.87467	0.126275	5.59e-36	3.2e-35
bta-miR-331-3p	160.746	121.035	195.334	110.945	19.2736	16.3378	21.9854	11.1421	0.116967	6.69e-37	4.05e-36
bta-miR-451	200008	178129	230330	139856	13373.1	18339.8	21769.4	17296.9	0.0970028	1.09e-27	4.6e-27
bta-miR-144	8979.52	9095.4	9838.35	11474.4	559.621	757.824	484.228	535.517	0.0603826	1.3e-33	6.75e-33
bta-miR-185	481.881	573.14	524.195	452.048	19.2736	22.6216	13.1912	17.4095	0.0357858	3.6e-35	1.96e-34
bta-miR-6119-5p	3137.1	3866.78	4389.65	3688.05	161.76	152.696	126.416	84.7263	0.0357061	4.54e-44	4.22e-43
bta-miR-107	138.92	121.519	111.036	103.709	1.37668	3.45608	2.19854	1.62489	0.0184546	3.42e-64	9.05e-63
FDR>0.05
hsa-miR-3168	0	0.207134	0	0.172274	65.3924	35.8175	63.2079	12.767	123.514	0.0668794	0.0824327
bta-miR-1468	160.031	166.053	115.868	224.043	811.554	633.091	1385.63	868.619	6.17989	0.0716183	0.0877635
bta-miR-423-3p	3253.21	2948.69	2757.59	3014.11	15942.7	15656.7	19568.1	12572.9	5.36943	0.0544771	0.0675389
bta-miR-378	570.35	584.947	560.264	528.021	3516.73	3208.18	3265.93	1932.22	5.28479	0.0820568	0.0997423
bta-miR-24-3p	258.965	143.613	141.274	80.0214	523.828	867.79	714.524	614.208	5.19965	0.214947	0.241105
bta-miR-421	211.376	235.028	285.629	224.818	1382.88	1263.98	1597.24	621.868	5.06958	0.153791	0.18013
bta-miR-130b	184.72	260.368	325.363	191.225	1420.05	1333.1	1376.28	608.869	5.05543	0.165909	0.191156
bta-miR-148a	4174.3	3638.93	4210.31	3769.88	18137.1	17611.5	15115.5	25569	4.88932	0.156504	0.182302
hsa-miR-574-3p	9.39252	5.52358	6.66385	5.42664	29.5987	26.3919	31.8788	32.0335	4.65405	0.901836	0.90611
bta-miR-328	28.1776	26.237	32.4863	25.8412	134.227	88.6013	224.251	84.4942	4.57831	0.0842115	0.100864
bta-miR-181b	230.698	285.983	253.726	363.24	1278.94	1407.57	1056.4	1230.04	4.50386	0.249672	0.278582
bta-miR-345-3p	71.8304	41.1506	50.2288	42.2934	203.749	202.966	245.137	141.365	3.99792	0.323326	0.355157
bta-miR-532	150.996	131.599	157.35	114.993	525.893	587.847	537.542	429.435	3.77511	0.446943	0.480974
bta-miR-28	64.3164	70.3565	59.3083	50.0457	291.168	251.037	213.808	162.025	3.73444	0.44307	0.479239
bta-miR-326	79.5233	35.7652	84.3811	53.3189	259.505	180.973	392.988	89.3689	3.66418	0.79975	0.81513
bta-miR-221	1095.53	1183.22	1098.45	992.989	4257.39	4739.22	4006.83	2695.23	3.56337	0.703685	0.731281
bta-miR-150	2304.12	3436.22	2570.33	2770.69	13306.3	7340.39	11403.3	4028.33	3.4504	0.818138	0.829881
bta-miR-155	77.5554	98.5268	61.7239	91.2193	278.778	390.537	207.762	247.447	3.40924	0.786249	0.80524
bta-miR-2284z	196.885	236.34	193.168	216.377	806.047	711.638	744.205	469.129	3.28145	0.995257	0.995257
bta-miR-1839	124.25	178.895	110.87	160.043	527.958	536.635	357.262	354.226	3.17114	0.876359	0.884705
bta-miR-1842	46.0681	51.3693	38.5671	42.5518	148.682	150.496	159.394	93.315	3.12075	0.776263	0.798872
bta-miR-338	28.7143	11.3924	20.6579	6.0296	64.0157	45.5574	59.9101	18.5702	3.05207	0.688196	0.718707
bta-miR-2284y	643.611	643.289	544.27	679.795	1833.74	1858.74	1986.38	1556.64	2.91952	0.71476	0.739166
bta-miR-1307	157.705	151.346	158.183	107.758	435.032	444.263	521.053	276.695	2.88892	0.622482	0.653298
bta-miR-222	291.705	256.225	251.394	223.095	908.61	539.776	1149.83	376.278	2.87048	0.527784	0.556668
bta-miR-1296	24.4206	14.7065	18.4089	13.5235	50.2489	37.3885	69.8035	41.3186	2.86178	0.43236	0.470053
bta-miR-128	1051.07	1365.29	1192.25	1003.5	3235.2	2810.73	4570.21	2157.85	2.78008	0.515545	0.546477
bta-miR-21-5p	10188.9	9096.92	8565.88	8540.42	32491.1	31366.7	21103.2	16974.3	2.77202	0.498843	0.534115
bta-miR-32	257.176	314.361	264.305	234.035	848.725	983.725	484.777	600.977	2.70788	0.512661	0.546151
bta-miR-103	8823.15	8925.48	9039.6	7718.24	20467.8	25354.4	17985.7	26114.7	2.63341	0.394898	0.431538
bta-miR-181c	73.53	65.4544	51.7282	70.5463	212.009	186.942	180.83	78.9232	2.58847	0.190995	0.217693
bta-miR-363	28.8932	20.3682	20.9078	18.864	55.7556	84.2026	36.8255	47.1218	2.58076	0.173997	0.199392
bta-miR-2284ab	40.522	29.344	42.4821	26.5303	59.1973	85.7736	131.912	72.4236	2.55472	0.200471	0.227272
bta-miR-132	17.3538	14.0161	15.1603	13.0067	55.7556	29.2196	43.9707	22.2842	2.47782	0.0839528	0.100864
bta-miR-223	1785.92	728.974	1148.93	612.694	3232.45	2018.98	3829.85	1181.53	2.46035	0.267108	0.296476
bta-miR-2285k	73.3511	68.6304	85.7971	82.261	187.229	243.811	149.5	150.883	2.42042	0.140754	0.165778
bta-miR-342	819.475	807.409	812.241	721.485	2337.61	2061.08	1819.29	1339.84	2.37554	0.27312	0.30157
bta-miR-425-3p	64.1375	70.0804	60.8077	58.5733	141.798	151.125	195.67	109.796	2.36491	0.0971821	0.115098
bta-miR-146a	122.908	127.526	54.7269	107.327	215.451	267.061	191.273	188.255	2.27405	0.0823344	0.0997423
bta-miR-30b-5p	782.084	638.042	571.009	520.699	1830.99	1473.55	1566.46	870.94	2.26665	0.205754	0.23202
bta-miR-29b	48.3044	40.3221	37.4842	37.7281	94.9911	116.25	68.7043	86.8155	2.24588	0.0498546	0.0621716
bta-miR-99a-5p	161.82	164.672	233.068	145.744	342.106	365.087	303.398	466.575	2.20857	0.0910247	0.108411
bta-miR-361	407.009	436.846	407.161	367.375	927.884	846.739	921.187	793.178	2.15989	0.165849	0.191156
miRNAs in bold were selected for validation by RT-qPCR
